# Supplementary material for: Impact of Coronavirus Infectious Disease (COVID-19) pandemic on willingness of immunization—A community-based questionnaire study
Source: PLoS One. 2022 Jan 14;17(1):e0262660. doi: 10.1371/journal.pone.0262660 (PMC8759632; doi:10.1371/journal.pone.0262660)
Supplement: S3 File — (XLS) [file pone.0262660.s005.xls]

## Sheet: S4 Minimal data set
Number	Sex	Age	Age_coding_65	Marrital_Status	Education_coding	Past_medical_history	Medical_location_preference_clinic	Defined_good_knowlwdge	Willingness_5_point_likert	Attitude_agreement_willingness_fluandpneumococcal	Practice_COVID_19_immunization
1	0	66	1	0	0	1	0	1	4	1	1
2	0	30	0	0	1	0	1	1	4	1	0
3	0	34	0	0	1	0	1	1	4	0	0
4	0	24	0	0	1	0	1	1	4	0	0
5	0	29	0	0	1	0	0	1	3	1	1
6	0	33	0	0	1	0	0	0	4	1	1
7	0	33	0	0	1	1	1	1	5	1	1
8	0	24	0	0	1	0	1	1	2	1	1
9	0	20	0	0	1	0	1	1	3	0	1
10	0	22	0	0	1	0	1	1	4	1	1
11	0	33	0	0	1	0	0	1	5	1	1
12	0	21	0	0	1	0	1	1	4	1	0
13	0	63	0	0	0	1	0	1	4	1	1
14	0	45	0	0	1	0	0	0	4	0	0
15	0	37	0	0	1	0	0	1	5	1	1
16	0	41	0	0	1	0	0	1	4	1	1
17	1	27	0	0	1	0	0	0	4	1	0
18	1	60	0	0	0	1	0	0	4	1	1
19	1	43	0	0	0	0	0	1	5	1	1
20	1	64	0	0	0	0	0	1	4	1	1
21	0	32	0	0	1	0	1	0	5	0	0
22	1	29	0	0	1	0	0	1	5	0	1
23	0	68	1	0	1	0	1	1	2	1	0
24	0	66	1	0	1	0	0	1	4	1	1
25	0	30	0	0	1	0	0	1	3	1	0
26	0	24	0	0	1	0	1	0	4	0	1
27	0	51	0	0	1	0	0	1	5	1	1
28	0	69	1	0	1	0	0	1	5	1	1
29	0	63	0	0	1	1	1	1	5	1	1
30	0	65	1	0	0	0	0	0	4	1	1
31	0	51	0	0	1	0	0	1	4	1	1
32	0	53	0	0	1	0	0	1	5	1	1
33	0	39	0	0	1	0	1	0	4	1	1
34	0	64	0	0	1	0	0	1	5	1	1
35	0	33	0	0	1	0	1	1	5	1	1
36	1	70	1	0	0	1	1	0	5	1	1
37	1	46	0	0	0	0	0	0	4	1	1
38	0	28	0	0	1	0	1	1	4	1	0
39	0	34	0	0	1	0	1	1	4	1	0
40	0	67	1	0	0	1	0	1	4	1	1
41	0	72	1	0	1	0	0	0	4	1	1
42	1	44	0	0	1	0	0	1	4	1	1
43	0	33	0	0	1	0	0	1	3	1	1
44	0	33	0	0	1	0	0	1	5	1	1
45	1	44	0	0	1	0	0	1	5	1	1
46	1	28	0	0	1	0	0	0	5	1	0
47	0	48	0	0	1	0	1	1	5	1	1
48	1	95	1	0	0	1	0	0	4	1	1
49	1	37	0	0	1	0	0	1	4	1	0
50	0	39	0	0	1	1	0	0	5	1	0
51	1	36	0	0	1	0	0	1	4	1	1
52	0	64	0	0	1	0	1	1	5	1	1
53	0	36	0	0	1	1	0	1	4	0	1
54	0	48	0	0	1	1	1	0	5	1	0
55	0	27	0	0	1	0	1	1	5	1	0
56	0	30	0	0	1	0	0	1	4	1	1
57	0	54	0	0	1	1	0	1	4	1	1
58	0	31	0	0	1	0	0	0	4	1	1
59	0	20	0	0	0	0	1	1	5	1	1
60	1	24	0	0	1	0	1	1	4	0	1
61	0	46	0	0	1	0	1	1	4	1	0
62	0	39	0	0	1	0	0	1	4	1	0
63	0	36	0	0	0	1	1	0	5	1	1
64	0	32	0	0	0	0	1	0	5	1	1
65	0	29	0	0	1	0	1	0	5	1	1
66	0	20	0	0	1	0	1	1	4	1	1
67	0	25	0	0	1	0	1	0	5	0	1
68	1	38	0	0	1	0	1	1	4	1	1
69	1	36	0	0	1	0	1	1	3	1	1
70	0	24	0	0	1	0	1	1	4	1	1
71	1	29	0	0	1	0	1	1	5	1	1
72	1	51	0	0	1	1	1	0	1	0	1
73	0	30	0	0	1	0	0	0	5	1	0
74	0	23	0	0	1	0	1	1	5	1	1
75	0	23	0	0	1	0	1	1	5	0	1
76	0	23	0	0	1	0	1	0	3	1	1
77	0	24	0	0	1	0	0	1	4	1	1
78	1	23	0	0	1	0	1	0	4	1	1
79	0	34	0	0	1	1	0	1	4	0	0
80	0	20	0	0	1	0	1	1	5	1	1
81	1	40	0	0	0	0	1	0	5	1	0
82	1	33	0	0	1	0	1	1	3	1	0
83	0	25	0	0	1	0	0	1	2	1	1
84	0	25	0	0	1	0	0	1	5	1	1
85	0	51	0	0	1	0	0	1	5	1	0
86	1	21	0	0	0	0	1	1	5	0	0
87	0	66	1	0	0	0	0	1	3	1	1
88	0	20	0	0	1	0	0	1	4	1	1
89	1	22	0	0	1	0	0	1	4	1	1
90	0	43	0	0	1	0	0	1	4	1	0
91	0	21	0	0	1	0	1	1	4	0	0
92	0	24	0	0	1	0	1	1	3	1	1
93	1	28	0	0	1	0	1	0	3	1	1
94	1	29	0	0	1	0	1	0	5	1	1
95	0	23	0	0	1	0	1	0	3	1	1
96	0	23	0	0	1	0	1	0	5	1	0
97	0	33	0	0	1	1	1	1	4	1	1
98	1	51	0	0	1	1	0	1	4	1	1
99	0	30	0	0	1	1	1	1	5	1	1
100	0	33	0	0	1	0	1	0	5	1	1
101	1	25	0	0	1	0	1	0	5	1	1
102	1	69	1	0	1	0	1	1	5	1	1
103	1	61	0	0	0	1	0	1	5	1	0
104	1	30	0	0	1	1	0	1	5	0	0
105	1	38	0	0	1	1	1	1	4	0	0
106	1	37	0	0	0	1	0	1	4	1	1
107	1	23	0	0	1	0	1	0	5	0	1
108	0	58	0	0	0	0	0	1	5	1	1
109	1	42	0	0	1	1	0	1	4	1	1
110	1	45	0	0	0	1	0	0	4	1	1
111	1	41	0	0	1	0	0	0	4	0	1
112	1	37	0	1	1	0	0	1	3	1	0
113	0	62	0	1	0	0	0	0	5	1	1
114	0	66	1	1	0	0	0	1	5	1	1
115	0	76	1	1	0	0	1	0	4	0	1
116	0	64	0	1	1	0	1	1	5	1	1
117	0	48	0	1	0	1	0	1	5	1	1
118	0	53	0	1	0	1	0	1	5	1	1
119	0	58	0	1	1	0	0	1	5	1	1
120	0	68	1	1	0	1	1	0	4	1	1
121	0	63	0	1	0	0	0	0	5	1	1
122	0	38	0	1	1	0	1	1	5	1	1
123	0	71	1	1	0	1	0	1	5	1	1
124	1	64	0	1	1	0	0	1	4	1	1
125	0	81	1	1	0	1	0	0	5	1	1
126	0	56	0	1	0	1	0	0	5	0	0
127	0	49	0	1	0	0	1	1	3	1	1
128	0	45	0	1	1	0	0	0	4	1	1
129	1	48	0	1	1	0	1	1	4	1	1
130	0	72	1	1	1	0	0	1	4	1	1
131	1	40	0	1	1	0	1	1	4	1	1
132	0	78	1	1	0	1	1	0	5	1	1
133	1	77	1	1	0	1	1	0	4	1	1
134	0	84	1	1	0	1	0	0	5	1	1
135	0	62	0	1	0	0	0	1	5	1	1
136	0	80	1	1	0	1	0	0	4	1	1
137	0	64	0	1	0	1	0	1	5	1	1
138	0	73	1	1	0	0	0	1	5	1	1
139	0	82	1	1	1	0	0	0	5	1	1
140	0	44	0	1	1	0	0	1	5	1	1
141	0	39	0	1	1	0	0	1	4	1	1
142	0	72	1	1	0	1	0	1	5	1	1
143	0	45	0	1	0	1	0	1	2	1	0
144	0	67	1	1	1	1	0	0	4	1	1
145	0	76	1	1	1	1	0	0	2	1	1
146	1	36	0	1	1	0	1	0	4	1	0
147	0	74	1	1	0	0	0	1	5	1	1
148	0	65	1	1	0	0	1	0	5	1	1
149	1	61	0	1	1	1	0	1	3	1	1
150	0	61	0	1	0	0	0	1	5	1	0
151	1	72	1	1	0	0	0	1	4	1	1
152	0	66	1	1	0	1	0	0	4	1	0
153	1	40	0	1	1	0	1	0	4	1	1
154	1	53	0	1	1	0	1	1	4	1	1
155	0	65	1	1	0	0	0	0	5	1	1
156	0	73	1	1	0	0	1	0	5	1	1
157	0	69	1	1	0	0	1	0	5	0	1
158	0	81	1	1	0	1	0	0	4	1	1
159	1	62	0	1	0	1	0	0	5	1	1
160	1	61	0	1	0	0	0	0	5	0	0
161	0	68	1	1	0	1	1	0	5	1	0
162	0	50	0	1	1	0	0	1	5	1	1
163	0	36	0	1	1	0	1	1	5	0	0
164	0	67	1	1	0	1	1	0	4	1	1
165	1	81	1	1	1	1	0	1	5	1	1
166	0	66	1	1	0	0	0	1	4	1	1
167	0	55	0	1	0	0	0	0	4	1	1
168	0	70	1	1	0	0	0	0	5	1	1
169	0	63	0	1	0	1	0	0	5	0	1
170	0	80	1	1	0	1	0	0	5	0	1
171	0	70	1	1	0	1	0	1	5	1	1
172	0	62	0	1	0	0	0	1	3	1	1
173	1	65	1	1	1	1	0	0	4	0	0
174	0	69	1	1	0	0	0	0	4	1	1
175	0	53	0	1	1	0	0	1	5	1	0
176	1	69	1	1	0	1	0	0	4	1	1
177	1	72	1	1	1	0	0	1	4	1	1
178	0	68	1	1	0	0	1	0	5	0	1
179	1	71	1	1	0	0	0	1	5	1	1
180	0	28	0	1	1	0	0	1	5	1	1
181	0	66	1	1	0	1	1	0	5	1	1
182	0	69	1	1	0	0	0	0	2	1	1
183	0	79	1	1	1	0	0	1	4	1	1
184	0	76	1	1	0	1	0	0	4	1	0
185	1	72	1	1	0	1	0	0	5	1	1
186	0	59	0	1	0	0	0	0	5	1	1
187	0	64	0	1	1	0	1	1	5	1	1
188	0	62	0	1	0	1	0	0	4	1	1
189	0	54	0	1	0	0	1	0	4	1	1
190	1	62	0	1	0	0	1	0	5	1	1
191	0	45	0	1	1	0	0	1	5	1	1
192	0	25	0	1	1	0	1	1	5	1	1
193	0	35	0	1	1	0	0	0	5	1	1
194	0	35	0	1	1	0	1	0	4	1	1
195	0	41	0	1	1	0	0	1	4	1	1
196	1	42	0	1	1	0	0	1	5	1	0
197	0	51	0	1	1	0	0	1	4	1	1
198	0	40	0	1	1	0	0	1	5	1	1
199	0	41	0	1	1	0	0	1	5	1	1
200	0	67	1	1	1	0	0	1	5	1	1
201	0	67	1	1	0	0	1	0	3	1	1
202	1	50	0	1	1	0	0	1	4	0	0
203	0	71	1	1	0	1	0	0	5	1	1
204	0	48	0	1	1	0	0	0	5	1	1
205	0	68	1	1	1	0	1	1	5	1	1
206	1	69	1	1	1	0	0	1	4	1	1
207	0	59	0	1	0	1	1	0	5	1	0
208	0	57	0	1	0	0	0	0	5	1	1
209	0	56	0	1	1	0	0	0	4	1	1
210	0	65	1	1	0	1	0	1	3	1	1
211	0	67	1	1	1	1	1	0	5	1	1
212	0	71	1	1	0	1	0	0	5	0	1
213	0	52	0	1	1	0	1	1	4	1	0
214	0	71	1	1	0	0	0	0	4	1	1
215	0	71	1	1	0	0	1	0	4	0	1
216	0	49	0	1	1	0	0	0	3	1	1
217	1	65	1	1	0	0	0	0	4	1	1
218	0	60	0	1	1	0	0	1	5	1	1
219	1	70	1	1	1	1	0	1	4	1	1
220	1	69	1	1	1	0	0	1	4	1	1
221	0	46	0	1	1	0	1	1	4	1	1
222	0	54	0	1	1	0	1	1	3	1	1
223	1	67	1	1	0	1	0	1	5	1	1
224	0	57	0	1	0	0	1	0	5	1	1
225	0	34	0	1	1	0	0	1	4	0	1
226	0	35	0	1	1	0	1	1	5	1	0
227	1	71	1	1	0	1	0	0	4	1	1
228	0	43	0	1	1	0	1	1	4	1	0
229	0	63	0	1	1	0	0	1	5	1	1
230	0	49	0	1	1	1	0	0	4	1	1
231	1	71	1	1	1	1	0	1	3	1	1
232	0	39	0	1	1	0	0	1	4	1	1
233	0	32	0	1	1	0	1	0	3	0	1
234	1	68	1	1	0	0	1	1	4	1	0
235	0	73	1	1	0	0	1	0	5	1	1
236	0	61	0	1	1	0	0	1	4	1	1
237	0	76	1	1	0	0	0	1	5	1	1
238	0	66	1	1	1	0	0	1	5	1	1
239	0	47	0	1	1	1	0	1	4	1	1
240	0	37	0	1	1	0	1	0	5	1	1
241	0	75	1	1	1	1	1	1	5	1	0
242	0	59	0	1	0	0	1	1	5	1	1
243	1	56	0	1	1	1	0	1	4	1	1
244	1	67	1	1	1	0	0	0	5	1	1
245	1	71	1	1	0	1	0	1	4	1	0
246	0	72	1	1	0	1	0	1	5	1	0
247	0	66	1	1	0	0	0	0	5	1	1
248	0	67	1	1	0	1	0	0	5	0	1
249	0	66	1	1	1	0	1	1	5	1	1
250	0	74	1	1	0	1	0	0	4	1	1
251	0	64	0	1	0	0	1	0	4	1	0
252	0	62	0	1	0	0	1	0	4	1	1
253	1	61	0	1	1	1	1	1	3	1	1
254	0	37	0	1	1	0	0	1	5	1	1
255	0	80	1	1	0	1	1	0	5	0	0
256	0	53	0	1	1	0	0	1	4	1	1
257	1	72	1	1	1	0	1	1	4	1	1
258	1	65	1	1	0	0	0	0	5	1	1
259	0	68	1	1	0	1	0	0	3	1	1
260	0	71	1	1	0	1	0	0	5	1	1
261	1	78	1	1	1	0	0	1	4	1	0
262	0	34	0	1	1	0	1	1	5	1	0
263	1	73	1	1	0	0	1	0	3	1	1
264	0	66	1	1	0	0	0	0	5	1	1
265	1	55	0	1	1	0	1	0	5	0	0
266	0	61	0	1	0	1	0	0	5	1	1
267	1	70	1	1	0	1	0	1	2	1	1
268	0	65	1	1	1	0	0	0	4	1	1
269	0	65	1	1	1	1	0	0	5	1	1
270	0	33	0	1	1	0	0	1	5	1	1
271	0	69	1	1	0	0	0	0	3	1	1
272	0	65	1	1	0	1	0	1	4	0	0
273	0	58	0	1	1	1	0	1	5	1	1
274	0	70	1	1	0	0	0	0	5	1	1
275	1	85	1	1	1	1	0	1	4	1	1
276	0	70	1	1	0	0	1	0	4	1	1
277	0	67	1	1	0	1	0	1	5	1	1
278	0	91	1	1	0	0	0	1	4	1	1
279	0	38	0	1	1	1	0	0	5	1	1
280	0	41	0	1	1	0	0	1	5	1	0
281	0	70	1	1	0	1	0	0	5	1	1
282	1	50	0	1	1	0	0	1	5	1	1
283	0	40	0	1	1	0	0	1	4	0	0
284	1	44	0	1	1	0	0	0	3	1	1
285	0	42	0	1	1	0	1	1	5	1	1
286	0	41	0	1	1	0	0	1	5	1	0
287	0	39	0	1	1	0	0	1	5	1	0
288	0	52	0	1	1	0	0	0	4	1	1
289	0	42	0	1	1	0	1	1	4	1	1
290	0	43	0	1	1	1	1	1	5	1	0
291	0	52	0	1	1	1	0	0	3	0	0
292	1	42	0	1	1	0	1	1	5	0	1
293	0	40	0	1	1	0	1	1	4	1	1
294	0	71	1	1	1	1	0	1	3	1	1
295	0	43	0	1	1	1	1	1	3	1	0
296	1	71	1	1	1	1	0	1	5	1	1
297	0	58	0	1	0	1	0	1	4	1	0
298	1	70	1	1	1	1	0	1	5	1	1
299	1	58	0	1	1	1	0	1	5	1	1
300	1	42	0	1	1	0	1	1	5	1	1
301	0	66	1	1	0	0	0	1	5	1	1
302	0	66	1	1	0	1	0	0	4	1	0
303	0	67	1	1	1	1	0	0	4	1	1
304	0	67	1	1	1	1	0	1	3	1	1
305	1	70	1	1	0	1	0	0	5	1	1
306	1	42	0	1	1	0	1	0	4	0	1
307	1	52	0	1	1	1	0	1	4	1	1
308	0	69	1	1	0	1	0	1	5	1	1
309	1	84	1	1	1	1	1	0	5	1	1
310	1	54	0	1	0	0	0	1	5	1	1
311	1	51	0	1	1	1	0	1	4	1	1
312	0	67	1	1	1	0	0	1	4	1	1
313	0	62	0	1	0	1	0	1	3	1	1
314	0	47	0	1	0	0	1	0	5	1	1
315	1	71	1	1	1	1	0	0	4	1	1
316	1	71	1	1	0	1	0	1	4	1	1
317	0	44	0	1	1	0	1	1	4	0	0
318	0	38	0	1	1	0	1	1	5	1	0
319	1	51	0	1	1	1	0	1	5	1	1
320	0	42	0	1	1	0	0	1	5	1	0
321	0	60	0	1	1	1	0	1	5	1	1
322	0	69	1	1	0	1	1	0	2	0	0
323	0	41	0	1	1	0	1	1	4	1	1
324	0	71	1	1	1	0	0	1	3	1	1
325	1	51	0	1	1	0	1	1	4	1	1
326	0	41	0	1	1	0	0	0	5	1	1
327	0	38	0	1	1	0	1	1	4	1	0
328	0	44	0	1	1	0	0	1	4	1	1
329	1	54	0	1	1	0	0	1	4	1	1
330	1	49	0	1	1	1	0	1	5	1	1
331	0	46	0	1	1	0	0	1	5	1	1
332	1	41	0	1	1	0	0	1	5	1	1
333	0	75	1	1	0	1	0	0	4	0	0
334	0	72	1	1	0	1	0	1	5	1	1
335	0	74	1	1	0	1	0	0	5	1	1
336	1	77	1	1	1	1	0	1	4	1	1
337	0	69	1	1	0	1	0	1	5	1	0
338	1	68	1	1	0	1	0	1	4	1	0
339	0	42	0	1	0	1	0	1	2	1	0
340	0	41	0	1	1	0	0	1	4	1	1
341	0	68	1	1	1	1	0	1	4	1	1
342	1	67	1	1	1	1	1	1	5	1	1
343	1	49	0	1	1	1	0	1	3	1	0
344	1	45	0	1	1	1	0	0	5	1	1
345	1	51	0	1	1	0	1	1	5	1	1
346	0	49	0	1	1	0	1	1	5	1	0
347	1	52	0	1	1	1	0	0	5	0	0
348	0	57	0	1	1	0	0	0	5	1	1
349	1	65	1	1	1	1	0	0	5	1	1
350	1	43	0	1	1	1	0	1	5	1	1
351	1	52	0	1	1	1	0	1	4	1	1
352	0	44	0	1	1	0	1	0	5	1	0
353	0	74	1	1	0	1	0	0	4	1	1
354	1	75	1	1	0	1	0	0	4	0	0
355	1	37	0	1	1	0	0	1	5	1	1
356	0	67	1	1	1	1	0	1	3	1	1
357	1	52	0	1	1	0	0	0	5	1	1
358	1	58	0	1	1	1	1	1	4	0	0
359	1	68	1	1	0	1	0	1	5	1	1
360	1	68	1	1	0	1	1	0	5	0	0
361	1	46	0	1	1	1	0	0	5	1	0
362	1	63	0	1	1	1	0	0	5	1	0
363	0	68	1	1	1	1	0	0	5	1	1
364	0	73	1	1	0	1	1	1	3	1	1
365	0	67	1	1	0	1	0	0	4	1	1
366	1	55	0	1	1	1	1	0	4	1	1
367	0	52	0	1	0	0	0	0	4	0	0
368	0	44	0	1	0	0	1	0	4	1	1
369	0	74	1	1	0	1	0	0	5	1	1
370	1	67	1	1	0	1	1	1	5	1	1
371	1	59	0	1	1	1	0	0	5	1	1
372	0	59	0	1	0	1	0	1	4	1	1
373	1	39	0	1	1	1	0	0	3	0	1
374	1	61	0	1	0	1	0	0	4	1	1
375	0	57	0	0	0	1	1	1	4	1	1
376	0	74	1	0	1	1	0	1	3	1	1
377	1	55	0	0	0	0	0	0	4	1	1
378	0	77	1	0	1	1	1	1	5	1	0
379	0	71	1	0	1	1	0	0	4	1	1
380	0	59	0	0	0	0	0	1	5	1	0
381	0	59	0	0	0	1	0	1	3	1	1
382	0	54	0	0	0	0	0	1	3	1	0
383	0	69	1	0	1	0	1	1	5	1	0
384	0	69	1	0	0	0	0	0	4	0	1
385	1	45	0	0	1	0	1	1	3	1	1
386	0	73	1	0	0	1	0	0	4	1	1
387	0	44	0	0	1	0	0	1	4	1	1
388	0	65	1	0	0	0	1	0	5	1	1
389	0	76	1	0	1	1	0	0	5	1	1
390	1	59	0	0	0	1	1	0	4	1	0
391	0	69	1	0	0	1	0	0	3	0	0
392	0	66	1	0	1	0	0	0	4	1	0
393	1	67	1	0	1	1	1	0	4	1	1
394	0	68	1	0	0	1	0	0	4	1	1
395	0	70	1	0	1	1	0	1	4	1	0
396	0	54	0	0	0	0	0	0	3	1	1
397	0	26	0	0	1	1	1	1	5	1	1
398	1	65	1	0	1	0	1	0	5	0	0
399	1	52	0	0	1	0	1	0	3	1	1
400	0	63	0	0	1	1	1	1	4	1	1
401	0	36	0	0	1	0	0	1	5	1	1
402	0	45	0	0	0	0	1	0	4	0	0
403	1	49	0	0	1	1	0	1	5	1	1
404	0	59	0	0	1	1	0	0	5	1	1
405	1	83	1	0	0	1	0	1	4	1	0
406	0	79	1	0	0	1	1	0	4	1	1
407	1	83	1	0	0	1	0	0	4	1	1
408	0	51	0	0	0	1	0	0	3	0	0
409	0	57	0	0	0	1	0	1	3	1	1
410	0	64	0	0	0	1	0	1	5	1	1
